# Supplementary material for: siRNA–Mediated Methylation of Arabidopsis Telomeres
Source: PLoS Genet. 2010 Jun 10;6(6):e1000986. doi: 10.1371/journal.pgen.1000986 (PMC2883606; doi:10.1371/journal.pgen.1000986)
Supplement: Table S2 — Argonaute-associated siRNAs that uniquely align to subtelomeric regions. (0.05 MB XLS) [file pgen.1000986.s008.xls]

## Sheet: Sheet1
Subtelomeric siRNAs
ID	Sequence	Length (nt)	strand	Chromosome arm	Argonaute
83121	AAATAAAGCGCTGTGGGATCAATC	24	+	1L	AGO4
83122	AAATAAAGCGCTGTGGGATCAATC	24	+	1L	AGO4
83123	AAATAAAGCGCTGTGGGATCAATC	24	+	1L	AGO4
83124	AAATAAAGCGCTGTGGGATCAATC	24	+	1L	AGO4
83125	AAATAAAGCGCTGTGGGATCAATC	24	+	1L	AGO4
83126	AAATAAAGCGCTGTGGGATCAATC	24	+	1L	AGO4
83127	AAATAAAGCGCTGTGGGATCAATC	24	+	1L	AGO4
83128	AAATAAAGCGCTGTGGGATCAATC	24	+	1L	AGO4
83129	AAATAAAGCGCTGTGGGATCAATC	24	+	1L	AGO4
83130	AAATAAAGCGCTGTGGGATCAATC	24	+	1L	AGO4
83131	AAATAAAGCGCTGTGGGATCAATC	24	+	1L	AGO4
83132	AAATAAAGCGCTGTGGGATCAATC	24	+	1L	AGO4
83133	AAATAAAGCGCTGTGGGATCAATC	24	+	1L	AGO4
247075	AATAAAGCGCTGTGGGATCAATCA	24	+	1L	AGO4
247076	AATAAAGCGCTGTGGGATCAATCA	24	+	1L	AGO4
247077	AATAAAGCGCTGTGGGATCAATCA	24	+	1L	AGO4
247078	AATAAAGCGCTGTGGGATCAATCA	24	+	1L	AGO4
247079	AATAAAGCGCTGTGGGATCAATCA	24	+	1L	AGO4
247080	AATAAAGCGCTGTGGGATCAATCA	24	+	1L	AGO4
247081	AATAAAGCGCTGTGGGATCAATCA	24	+	1L	AGO4
247082	AATAAAGCGCTGTGGGATCAATCA	24	+	1L	AGO4
247083	AATAAAGCGCTGTGGGATCAATCA	24	+	1L	AGO4
247084	AATAAAGCGCTGTGGGATCAATCA	24	+	1L	AGO4
247085	AATAAAGCGCTGTGGGATCAATCA	24	+	1L	AGO4
260219	AATAAAGCGCTGTGGGATCAATC	23	+	1L	AGO4
206718	CGCTGTGGGATCAATCATTGCATT	24	-	1L	AGO4
206719	CGCTGTGGGATCAATCATTGCATT	24	-	1L	AGO4
67308	AATCATTGCATTTTTCCAT	19	-	1L	AGO4
134091	CCTAAACCCTAAACCCTAAACACT	24	-	1L	AGO4
134092	CCTAAACCCTAAACCCTAAACACT	24	-	1L	AGO4
326751	CCTAAACCCTAAACACTAAACCCT	24	-	1L	AGO4
326752	CCTAAACCCTAAACACTAAACCCT	24	-	1L	AGO4
478438	ACCCTAAACCCTAAACCTCTGAAT	24	-	1L	AGO4
152412	TCTGAATCCTTAATCCCTAAATC	23	-	1L	AGO4
25643	CCTACATCCATGAATCCCTAAATAC	25	-	1L	AGO4
25644	CCTACATCCATGAATCCCTAAATAC	25	-	1L	AGO4
164959	TCCATGAATCCCTAAATACCTAAT	24	-	1L	AGO4
27502	ATTTGAGGTCAATACAAATCCT	22	+	1L	AGO4
20526	AATGATATGGGATGGTCCTTTAGC	24	+	1L	AGO4
20527	AATGATATGGGATGGTCCTTTAGC	24	+	1L	AGO4
487051	TCTTTGAAGTAGTTTCTCTT	20	-	1L	AGO4
346654	AGTTTCTCTTTGCAAAATTCCTCT	24	-	1L	AGO4
82196	GTTTCTCTTTGCAAAATTCCTCTT	24	-	1L	AGO4
206129	GTGATTTGGATGATTCAAGACTTC	24	+	1L	AGO4
193518	AAGACTTCTCGGTACTGCAAAGTT	24	+	1L	AGO4
193519	AAGACTTCTCGGTACTGCAAAGTT	24	+	1L	AGO4
193520	AAGACTTCTCGGTACTGCAAAGTT	24	+	1L	AGO4
366993	CGGTACTGCAAAGTTCTTCCGCCT	24	-	1L	AGO4
366994	CGGTACTGCAAAGTTCTTCCGCCT	24	-	1L	AGO4
366995	CGGTACTGCAAAGTTCTTCCGCCT	24	-	1L	AGO4
366996	CGGTACTGCAAAGTTCTTCCGCCT	24	-	1L	AGO4
366997	CGGTACTGCAAAGTTCTTCCGCCT	24	-	1L	AGO4
366998	CGGTACTGCAAAGTTCTTCCGCCT	24	-	1L	AGO4
366999	CGGTACTGCAAAGTTCTTCCGCCT	24	-	1L	AGO4
367000	CGGTACTGCAAAGTTCTTCCGCCT	24	-	1L	AGO4
367001	CGGTACTGCAAAGTTCTTCCGCCT	24	-	1L	AGO4
367002	CGGTACTGCAAAGTTCTTCCGCCT	24	-	1L	AGO4
367003	CGGTACTGCAAAGTTCTTCCGCCT	24	-	1L	AGO4
367004	CGGTACTGCAAAGTTCTTCCGCCT	24	-	1L	AGO4
367951	GCAAAGTTCTTCCGCCTGATTAAT	24	-	1L	AGO4
367952	GCAAAGTTCTTCCGCCTGATTAAT	24	-	1L	AGO4
367953	GCAAAGTTCTTCCGCCTGATTAAT	24	-	1L	AGO4
367954	GCAAAGTTCTTCCGCCTGATTAAT	24	-	1L	AGO4
367955	GCAAAGTTCTTCCGCCTGATTAAT	24	-	1L	AGO4
367956	GCAAAGTTCTTCCGCCTGATTAAT	24	-	1L	AGO4
367957	GCAAAGTTCTTCCGCCTGATTAAT	24	-	1L	AGO4
122319	TCCGCCTGATTAATTATCCATTTT	24	-	1L	AGO4
49908	ATTAATTATCCATTTTACCTTT	22	-	1L	AGO4
107092	ATATTAGGTAATCTGTAAGTCAAC	24	+	1L	AGO4
138022	CTGTAAGTCAACTCATATACAAC	23	-	1L	AGO4
320014	TATGATCGACACACGTTTACAC	22	-	1L	AGO4
154076	TGATCGACACACGTTTACACATAA	24	-	1L	AGO4
57082	AATTCATTCAAGAATCCCTCTGTT	24	-	1R	AGO4
57083	AATTCATTCAAGAATCCCTCTGTT	24	-	1R	AGO4
95104	AAGTCAGTGCTTTGTTCAATGGGG	24	+	1R	AGO4
466419	TTCCTAAATCCCTAATACT	19	-	3L	AGO4
263091	GTTCCTAGACCCTAATCTTT	20	-	3L	AGO4
482351	GATTGTTGTAGGATGGTCCTTTCT	24	+	3L	AGO4
261198	AATATTTTGTTCCGGATGAGTAAT	24	+	3L	AGO4
344291	CGGATGAGTAATATCTACGGTGCT	24	-	3L	AGO4
282003	ATGAGTAATATCTACGGTGCTGCT	24	+	3L	AGO4
93677	AATATCTACGGTGCTGCTGTGAGA	24	+	3L	AGO4
93678	AATATCTACGGTGCTGCTGTGAGA	24	+	3L	AGO4
424837	TACGGTGCTGCTGTGAGAATT	21	-	3L	AGO4
168831	CGCTTTTGTGCTTATTGTCTCCTT	24	-	3L	AGO4
119401	AGTCTCCTCGTCTCAACCTTTGAT	24	-	3L	AGO4
19395	CTCGGTTCTTCATCATTCTTGGTC	24	-	3L	AGO4
203463	TAGTTTGACGCAATTGGACGCAGC	24	+	3L	AGO4
423401	ACGCAATTGGACGCAGCAGTCGT	23	+	3L	AGO4
132183	ATTGGACGCAGCAGTCGTCAGTC	23	+	3L	AGO4
255083	ACGCAGCAGTCGTCAGTCGTCGT	23	+	3L	AGO4
393373	CGCAGCAGTCGTCAGTCGTCGTAT	24	-	3L	AGO4
393374	CGCAGCAGTCGTCAGTCGTCGTAT	24	-	3L	AGO4
62604	GCAGCAGTCGTCAGTCGTCGTATT	24	-	3L	AGO4
62605	GCAGCAGTCGTCAGTCGTCGTATT	24	-	3L	AGO4
132227	AGCAGTCGTCAGTCGTCGTA	20	+	3L	AGO4
132228	AGCAGTCGTCAGTCGTCGTA	20	+	3L	AGO4
252233	TCGGAAGTTTGCTCGAGGTT	20	-	3L	AGO4
218126	AGTTTGCTCGAGGTTTCCTTAACT	24	-	3L	AGO4
179052	AGTTGTGAAGCCTTGGTTCTTGGT	24	+	3L	AGO4
318572	ATGTTATTTTTGGGTTGGCCACGG	24	+	3L	AGO4
376202	GACTTTGACTCCGGAGACTTTCTT	24	-	3L	AGO4
376203	GACTTTGACTCCGGAGACTTTCTT	24	-	3L	AGO4
376204	GACTTTGACTCCGGAGACTTTCTT	24	-	3L	AGO4
6652	TCCGCCGACTTTAGTTTCTCTTTT	24	-	3L	AGO4
6653	TCCGCCGACTTTAGTTTCTCTTTT	24	-	3L	AGO4
6654	TCCGCCGACTTTAGTTTCTCTTTT	24	-	3L	AGO4
6655	TCCGCCGACTTTAGTTTCTCTTTT	24	-	3L	AGO4
6656	TCCGCCGACTTTAGTTTCTCTTTT	24	-	3L	AGO4
6657	TCCGCCGACTTTAGTTTCTCTTTT	24	-	3L	AGO4
6658	TCCGCCGACTTTAGTTTCTCTTTT	24	-	3L	AGO4
429206	TCACTTCGGTTCCAATCCAAGAT	23	-	3L	AGO4
202015	ACTTCGGTTCCAATCCAAGATC	22	-	3L	AGO4
386021	CTTCGGTTCCAATCCAAGATCAAT	24	-	3L	AGO4
382443	CATAATCTGCAGTCCATCCCTCCT	24	-	4R	AGO4
210153	ATTTTTTCTCTTCAGCGTTTCTCG	24	+	4R	AGO4
427984	GATACTTGCGCAATCGGAGAATGGA	25	+	4R	AGO4
47504	GAGAATGGAACAACTGACGAAA	22	+	4R	AGO4
401529	AGCCGAGGATGCGAGTTCTGTGAT	24	+	4R	AGO4
401530	AGCCGAGGATGCGAGTTCTGTGAT	24	+	4R	AGO4
244239	GGATGCGAGTTCTGTGATTGCTT	23	-	4R	AGO4
384346	AAAAGGCGATCGAGCACCGAATCG	24	+	4R	AGO4
384347	AAAAGGCGATCGAGCACCGAATCG	24	+	4R	AGO4
384348	AAAAGGCGATCGAGCACCGAATCG	24	+	4R	AGO4
134417	ATCGAGCACCGAATCGAACATCGT	24	-	4R	AGO4
228860	TCATCTTCTGCCGCGAGATCTAAT	24	-	4R	AGO4
354125	AACTTCGGATGCCTCGTTGAAAGG	24	+	4R	AGO4
46927	ACTTCGGATGCCTCGTTGAA	20	+	4R	AGO4
46928	ACTTCGGATGCCTCGTTGAA	20	+	4R	AGO4
79422	TGCCTCGTTGAAAGGTACT	19	-	4R	AGO4
389789	ACGATGGAATCTGTGAAAGGTGTG	24	+	4R	AGO4
456197	ATCTGTGAAAGGTGTGCTTGGGAG	24	+	4R	AGO4
255317	GAGAGCCTTGCCGGGAACACGTGG	24	+	4R	AGO4
418013	ATACTATGAGCTGAGATTGTTGAT	24	+	4R	AGO4
418014	ATACTATGAGCTGAGATTGTTGAT	24	+	4R	AGO4
343407	ATTAGTGAAAACTGCTCCGAGCTT	24	-	4R	AGO4
138850	AGTACAAAGGTTCTGGCAGAAGGA	24	+	4R	AGO4
391951	AGGTTCTGGCAGAAGGAGGATAT	23	+	4R	AGO4
208728	AAACTGTTCCAGAGGAGCAACTGC	24	+	4R	AGO4
400330	AATCTCGGTCGACGACCATGA	21	+	4R	AGO4
241235	TTCTTAAACTACGAAGGCGCTGTT	24	-	4R	AGO4
241236	TTCTTAAACTACGAAGGCGCTGTT	24	-	4R	AGO4
241237	TTCTTAAACTACGAAGGCGCTGTT	24	-	4R	AGO4
173753	AACTACGAAGGCGCTGTTACA	21	+	4R	AGO4
173754	AACTACGAAGGCGCTGTTACA	21	+	4R	AGO4
192641	CTACGAAGGCGCTGTTACATCTCT	24	-	4R	AGO4
192642	CTACGAAGGCGCTGTTACATCTCT	24	-	4R	AGO4
192643	CTACGAAGGCGCTGTTACATCTCT	24	-	4R	AGO4
192644	CTACGAAGGCGCTGTTACATCTCT	24	-	4R	AGO4
192645	CTACGAAGGCGCTGTTACATCTCT	24	-	4R	AGO4
192646	CTACGAAGGCGCTGTTACATCTCT	24	-	4R	AGO4
192647	CTACGAAGGCGCTGTTACATCTCT	24	-	4R	AGO4
431406	AGGCGCTGTTACATCTCTACAAGA	24	+	4R	AGO4
431407	AGGCGCTGTTACATCTCTACAAGA	24	+	4R	AGO4
313059	TACATCTCTACAAGATACATTGCA	24	-	4R	AGO4
39776	ACAAGATACATTGCAAGCCGGTGC	24	+	4R	AGO4
39777	ACAAGATACATTGCAAGCCGGTGC	24	+	4R	AGO4
150056	AGGTTAAGGGTTAAGGGTTAAGGG	24	+	4R	AGO4
286862	AGGGTTAAGGGTTAAGGGTTAAG	23	+	4R	AGO4
257017	AGGGTTAAGGGTTTAGGGTTTAGG	24	+	4R	AGO4
296769	TTTAAAACCTATACTCTAAACCAT	24	-	5L	AGO4
204323	AAAAGTGACGTAAGTGTTTAGACT	24	+	5L	AGO4
44620	AGTGACGTAAGTGTTTAGACTAGA	24	+	5L	AGO4
78322	AAGTGTTTAGACTAGAGCCGGCCGT	25	+	5L	AGO4
420474	AAGTGTTTAGACTAGAGCCGGCCG	24	+	5L	AGO4
420475	AAGTGTTTAGACTAGAGCCGGCCG	24	+	5L	AGO4
420476	AAGTGTTTAGACTAGAGCCGGCCG	24	+	5L	AGO4
420477	AAGTGTTTAGACTAGAGCCGGCCG	24	+	5L	AGO4
420478	AAGTGTTTAGACTAGAGCCGGCCG	24	+	5L	AGO4
85257	AGACTAGAGCCGGCCGTGAGCACA	24	+	5L	AGO4
85258	AGACTAGAGCCGGCCGTGAGCACA	24	+	5L	AGO4
85259	AGACTAGAGCCGGCCGTGAGCACA	24	+	5L	AGO4
85260	AGACTAGAGCCGGCCGTGAGCACA	24	+	5L	AGO4
85261	AGACTAGAGCCGGCCGTGAGCACA	24	+	5L	AGO4
85262	AGACTAGAGCCGGCCGTGAGCACA	24	+	5L	AGO4
85263	AGACTAGAGCCGGCCGTGAGCACA	24	+	5L	AGO4
221195	AGACTAGAGCCGGCCGTGAGCA	22	+	5L	AGO4
460438	AGAGCCGGCCGTGAGCACAA	20	+	5L	AGO4
491903	AGAGCCGGCCGTGAGCACAAGCGG	24	+	5L	AGO4
491904	AGAGCCGGCCGTGAGCACAAGCGG	24	+	5L	AGO4
491905	AGAGCCGGCCGTGAGCACAAGCGG	24	+	5L	AGO4
491906	AGAGCCGGCCGTGAGCACAAGCGG	24	+	5L	AGO4
491907	AGAGCCGGCCGTGAGCACAAGCGG	24	+	5L	AGO4
81943	GCCAAGCCCATGCTTGCGGCAGAT	24	-	5L	AGO4
111669	TTTAGTGGTCGAGTCAGGGATGAG	24	+	5L	AGO4
134396	AACATCTCAAATTTCTAATCTTCC	24	-	5L	AGO4
302596	CTAATCTTCCAAGTGTTAGGTTC	23	-	5L	AGO4
185312	AATCTTCCAAGTGTTAGGTTCA	22	+	5L	AGO4
185313	AATCTTCCAAGTGTTAGGTTCA	22	+	5L	AGO4
185314	AATCTTCCAAGTGTTAGGTTCA	22	+	5L	AGO4
396307	AATCTTCCAAGTGTTAGGTT	20	-	5L	AGO4
484959	CAAGTGTTAGGTTCACTCTACCTT	24	-	5L	AGO4
484960	CAAGTGTTAGGTTCACTCTACCTT	24	-	5L	AGO4
239032	TGTTAGGTTCACTCTACCTTATTT	24	-	5L	AGO4
239033	TGTTAGGTTCACTCTACCTTATTT	24	-	5L	AGO4
239034	TGTTAGGTTCACTCTACCTTATTT	24	-	5L	AGO4
239035	TGTTAGGTTCACTCTACCTTATTT	24	-	5L	AGO4
239036	TGTTAGGTTCACTCTACCTTATTT	24	-	5L	AGO4
283935	GTTAGGTTCACTCTACCTTATTTT	24	-	5L	AGO4
283936	GTTAGGTTCACTCTACCTTATTTT	24	-	5L	AGO4
283937	GTTAGGTTCACTCTACCTTATTTT	24	-	5L	AGO4
481310	ATTAGAAAGAACTTGAACCTT	21	+	5L	AGO4
481311	ATTAGAAAGAACTTGAACCTT	21	+	5L	AGO4
382274	GTAACCCTACCTTATTTCTATTAT	24	-	5L	AGO4
296127	TAACCCTACCTTATTTCTATTATT	24	-	5L	AGO4
296128	TAACCCTACCTTATTTCTATTATT	24	-	5L	AGO4
32671	AACCCTACCTTATTTCTATTATTA	24	-	5L	AGO4
103960	AATTGTGTCATTCGTCGTCGTTGT	24	+	5L	AGO4
257386	GTCATTCGTCGTCGTTGTCGCATC	24	-	5L	AGO4
494205	TCTGCTCTCATCATGATAGAAGAT	24	-	5L	AGO4
251533	ATCTTTGGATTGCCGCGGGTTGAA	24	+	5L	AGO4
294723	TGAATTGTCGCGGGCATCCTTCTT	24	-	5L	AGO4
294724	TGAATTGTCGCGGGCATCCTTCTT	24	-	5L	AGO4
294725	TGAATTGTCGCGGGCATCCTTCTT	24	-	5L	AGO4
326043	TTGTCGCGGGCATCCTTCTTAAAT	24	-	5L	AGO4
22094	TCAAGACTTCTCGGTACTGCAAAG	24	-	1L	AGO5
205380	ATTATCCATTTTACCTTTGTCG	22	-	1L	AGO5
222448	CTAATTTCTTGTGCAGACTATAAT	24	+	1R	AGO5
41579	AGTCGACGACCATGAGTTTTGG	22	+	1R	AGO5
93301	AGTCGACGACCATGAGTTTTGG	22	-	1R	AGO5
93302	AGTCGACGACCATGAGTTTTGG	22	-	1R	AGO5
135617	TGTGTTTCTTAAACTACTGTG	21	-	1R	AGO5
1805	TGACGCAATTGGACGCAGCAGTCG	24	-	3L	AGO5
90316	CTTCAGAAGATTTGGTTTACTT	22	+	3L	AGO5
76310	ACTTGTGCTTTTGGTCTTTTG	21	-	3L	AGO5
47782	ATGTTGCTTCTATCTCAGTTTTGG	24	-	3L	AGO5
1357	CTTTGACTCCGGAGACTTTCTTGT	24	+	3L	AGO5
22198	CATTTACTATTTTTTCTCTTCAG	23	-	4R	AGO5
252319	CTACACGTCGAAATCGATTCAA	22	+	4R	AGO5
107967	ACGATGGAATCTGTGAAAGGTG	22	-	4R	AGO5
107968	ACGATGGAATCTGTGAAAGGTG	22	-	4R	AGO5
107969	ACGATGGAATCTGTGAAAGGTG	22	-	4R	AGO5
128235	CCGGGAACACGTGGCAACACCG	22	-	4R	AGO5
14131	CCACTGCTAAACTTGCTTACTGT	23	+	4R	AGO5
52096	CATGGGTTTCTTAAACTACG	20	+	4R	AGO5
27131	TTTCTTAAACTACGAAGGCGCT	22	-	4R	AGO5
213334	AAGGCGCTGTTACATCTCTACAAG	24	-	4R	AGO5
171626	AATTTCTAATCTTCCAAGTGTTA	23	-	5L	AGO5
10538	ACTTCTCGGTACTGCAAAGTTCT	23	-	1L	AGO2
66761	TACTGCAAAGTTCTTCCGCCT	21	-	1L	AGO2
66762	TACTGCAAAGTTCTTCCGCCT	21	-	1L	AGO2
66763	TACTGCAAAGTTCTTCCGCCT	21	-	1L	AGO2
119719	ACTGCAAAGTTCTTCCGCCTGATT	24	-	1L	AGO2
39315	TGCAAAGTTCTTCCGCCTGATT	22	-	1L	AGO2
99581	GCAAAGTTCTTCCGCCTGATT	21	-	1L	AGO2
99582	GCAAAGTTCTTCCGCCTGATT	21	-	1L	AGO2
55295	GTTCTTCCGCCTGATTAATTAT	22	-	1L	AGO2
135457	TATCCATTTTACCTTTGTCGT	21	-	1L	AGO2
109024	GGTAATCTGTAAGTCAACTCATAT	24	-	1L	AGO2
114685	AATCTGTAAGTCAACTCATAT	21	-	1L	AGO2
100194	ACCTATTGCCAGAACCTTGAT	21	+	1R	AGO2
29865	ACGTTAGATTCTGTGACTAAT	21	-	1R	AGO2
104688	GATAATCTCAGTCGACGACCAT	22	-	1R	AGO2
95241	ATAATCTCAGTCGACGACCAT	21	-	1R	AGO2
95242	ATAATCTCAGTCGACGACCAT	21	-	1R	AGO2
120930	TCAGTCGACGACCATGAGTTT	21	-	1R	AGO2
120931	TCAGTCGACGACCATGAGTTT	21	-	1R	AGO2
104189	TTTCTTAAACTACTGTGTGAT	21	-	1R	AGO2
104190	TTTCTTAAACTACTGTGTGAT	21	-	1R	AGO2
132832	TTCTTAAACTACTGTGTGATAT	22	-	1R	AGO2
69245	TCTTAAACTACTGTGTGAT	19	-	1R	AGO2
77428	TTAAACTACTGTGTGATATAAT	22	-	1R	AGO2
113544	TAAACTACTGTGTGATATAAT	21	-	1R	AGO2
102703	CTACTGTGTGATATAATATT	20	+	1R	AGO2
40733	ACATTATTTTGGTTGCAAACTA	22	+	1R	AGO2
63984	AGAAGGTATGCTTAATGAGCA	21	+	2R	AGO2
85158	ATTTTGTATGAGTTTAGGG	19	+	2R	AGO2
63771	ATTTTGGCCTGCGTTTGGTGA	21	+	3L	AGO2
128347	ACGCAATTGGACGCAGCAGTC	21	+	3L	AGO2
110171	GACTTTGACTCCGGAGACTTT	21	-	3L	AGO2
128468	TCCGCCGACTTTAGTTTCTCT	21	-	3L	AGO2
72361	AAAAAACGATACGATACTTGC	21	+	4R	AGO2
45811	ATTATAGGTTTGAGCAATGGA	21	+	4R	AGO2
77644	AAGGTTCTGGCAGAAGGAGGA	21	+	4R	AGO2
96649	TTCTTAAACTACGAAGGCGCT	21	-	4R	AGO2
51842	CTTAAACTACGAAGGCGCTGT	21	-	4R	AGO2
119736	AAGGTTAAGGGTTAAGGGTTAA	22	+	4R	AGO2
66281	TTTTGCGGCTTTACAATTTTGAAT	24	-	5L	AGO2
37081	AAGTGTTAGGTTCACTCTACCT	22	+	5L	AGO2
37082	AAGTGTTAGGTTCACTCTACCT	22	+	5L	AGO2
34615	GGTTCACTCTACCTTATTTTT	21	-	5L	AGO2
52056	ATAGCCTTGTAAATCATAGGG	21	+	5L	AGO2
15199	ATGTTCTTTTGAGGAAGAGTT	21	+	5L	AGO2
1256614	ATCAATCATTGCATTTTTCCA	21	-	1L	AGO1
1195156	CTGATTAATTATCCATTTT	19	+	1L	AGO1
533266	TTAAACATGTAGTAATCCCATTAC	24	+	1R	AGO1
563441	TTTGGTTCATGTGTTTCTTAAACT	24	+	1R	AGO1
564137	TATTGTTTTGCAGGTCCTGTTC	22	+	3L	AGO1
564138	TATTGTTTTGCAGGTCCTGTTC	22	+	3L	AGO1
564139	TATTGTTTTGCAGGTCCTGTTC	22	+	3L	AGO1
525193	TGAAGGAGTCGCGAAGGTGGG	21	+	3R	AGO1
743666	TATTCTGTGATTTGATGGGATTA	23	+	4R	AGO1
1492228	ATAATACTGGTGGATTCTTGAT	22	+	4R	AGO1
521482	TATACCATGTACCCTCAACCTTAA	24	-	5L	AGO1
1626715	CTTGCCGGGTTATGAAGTCCT	21	+	5L	AGO1
1626716	CTTGCCGGGTTATGAAGTCCT	21	+	5L	AGO1
1626717	CTTGCCGGGTTATGAAGTCCT	21	+	5L	AGO1
1626718	CTTGCCGGGTTATGAAGTCCT	21	+	5L	AGO1
1626719	CTTGCCGGGTTATGAAGTCCT	21	+	5L	AGO1
1626720	CTTGCCGGGTTATGAAGTCCT	21	+	5L	AGO1
1626721	CTTGCCGGGTTATGAAGTCCT	21	+	5L	AGO1
581093	ATTGTCGCGGGCATCCTTCTTAA	23	-	5L	AGO1
